# Supplementary material for: Discovery of a Streptococcus pneumoniae serotype 33F capsular polysaccharide locus that lacks wcjE and contains a wcyO pseudogene
Source: PLoS One. 2018 Nov 5;13(11):e0206622. doi: 10.1371/journal.pone.0206622 (PMC6218050; doi:10.1371/journal.pone.0206622)
Supplement: S2 Table — Pairwise alignments of each 33F-1 gene with homologues from other serotypes were performed using MUSCLE. (XLSX) [file pone.0206622.s002.xlsx]

## Sheet: Supplementary Table S1
S2 Table. DNA sequence identity of 33F-1 cps genes with other serotypes. Pairwise alignments of each 33F-1 gene with homologues from other serotypes were performed using MUSCLE.
wzg		wzh		wzd		wze		wchA		wchA		wciB		wciC		wciD		wciE		wciF		wzy		wzx		wciG		glf		wcyO		wcyO
Serotype	Identity to 33F-1 gene (%)	Serotype	Identity to 33F-1 gene (%)	Serotype	Identity to 33F-1 gene (%)	Serotype	Identity to 33F-1 gene (%)	Serotype	Identity to 33F-1_Fiji gene (%)	Serotype	Identity to 33F-1_Mongolia gene (%)	Serotype	Identity to 33F-1 gene (%)	Serotype	Identity to 33F-1 gene (%)	Serotype	Identity to 33F-1 gene (%)	Serotype	Identity to 33F-1 gene (%)	Serotype	Identity to 33F-1 gene (%)	Serotype	Identity to 33F-1 gene (%)	Serotype	Identity to 33F-1 gene (%)	Serotype	Identity to 33F-1 gene (%)	Serotype	Identity to 33F-1 gene (%)	Serotype	Identity to 33F-1_Fiji gene (%)	Serotype	Identity to 33F-1_Mongolia gene (%)
33B	99.931	33B	100	33B	100	33B	99.71	33F-1_Mongolia	99.854	33F-1_Fiji	99.854	33F	99.752	33F	98.943	33F	98.699	37	99.587	37	99.074	33F	99.918	33F	99.859	37	98.098	34	96.276	33F-1_Mongolia	99.811	33F-1_Fiji	99.811
33D	99.654	33D	99.59	33D	100	33D	99.71	33B	99.269	33B	99.123	33A	99.752	33A	98.943	37	98.699	33A	99.484	33A	98.971	33A	99.918	33A	99.859	33A	89.389	39	96.185	33C	99.528	33C	99.528
41F	98.893	45	98.634	33C	99.282	11F	99.42	35C	98.099	35C	97.953	35A	99.133	37	98.185	33A	98.693	33F	99.484	33F	98.971	37	99.673	37	99.788	33F	89.389	37	91.281	34	99.434	34	99.433
32A	98.824	4	98.497	33A	99.138	23F	99.42	33A	98.026	33A	97.88	35B	99.009	S. oralis subsp. tigurinus Az_3a	98.18	S. oralis subsp. tigurinus Az_3a	98.6	S. oralis subsp. tigurinus Az_3a	98.87	S. oralis subsp. tigurinus Az_3a	97.94	S. oralis subsp. tigurinus Az_3a	97.22	S. oralis subsp. tigurinus Az_3a	84.61	S. oralis subsp. tigurinus Az_3a	89.39	10A	89.373	39	99.434	39	99.433
32F	98.824	11F	98.361	33F	99.138	17A	99.42	33F	98.026	33F	97.88	35C	98.885			33D	63.143	33D	59.008	33B	57.809	32A	34.036	33D	79.025	35F	86.887	21-copy1	89.373	S. oralis subsp. tigurinus Az_3a	74.43	S. oralis subsp. tigurinus Az_3a	74.5
12F	98.824	21	98.224	35A	99.138	17F	99.42	35B	98.026	35B	97.88	42	98.885			33B	62.755	33B	58.907	33D	57.809	32F	34.036	33B	78.037	47F	86.787	10B	89.192	21	73.684	21	73.754
22A	98.824	17F	98.224	35C	99.138	34	99.275	42	98.026	42	97.88	37	98.637			20	53.964	43	56.076	39	57.533	33D	32.824	35A	77.754	35B	86.787	35C	88.829	43	61.704	43	61.762
22F	98.824	33C	98.224	42	99.138	33F	99.275	22A	97.953	22A	97.807	34	98.513					39	44.723	10C	54.855	33C	32.815	35C	77.754	33D	85.485	42	88.829
13	98.824	15A	98.087	17F	98.994	35A	99.275	22F	97.953	22F	97.807	41F	98.141							10F	54.855	33B	32.513	42	77.754	33B	85.385	47F	88.829
44	98.824	12F	98.087	35B	98.994	35B	99.275	35A	97.953	35A	97.807	17A	98.017							10B	54.855	8	31.862	10C	77.189	16A	84.585	33A	88.739
14	98.755	44	98.087	23F	98.132	35C	99.275	15A	97.807	15A	97.661	41A	79.554							10A	54.354	11B	30.894	34	77.119	20	83.483	33F	88.739
20	98.686	12B	98.087	17A	97.989	42	99.275	37	97.807	37	97.661	S. oralis subsp. tigurinus Az_3a	76.89							33C	54.095	11C	30.894	33C	77.048	35C	83.483	15F	88.378
2	98.617	35B	98.087	11F	97.989	33A	99.13	34	97.807	34	97.661	47F	70.632							36	51.996	23F	29.875	10F	76.907	42	83.483	31-copy2	88.378
41A	98.617	35C	98.087	6A	97.989	6A	98.841	27	97.734	27	97.588	35F	70.508							13	48.662	19B	29.469	10A	76.695	13	83.283	41A	88.283
19C	98.617	22A	98.087	6B	97.989	6B	98.841	28A	97.588	28A	97.442	39	70.384									19C	29.399	10B	76.695	35A	83.183	16A-copy1	87.193
9A	98.548	22F	98.087	28F	97.845	8	98.406	15F	97.515	15F	97.368	43	69.269									16A	29.345	20	76.624	10F	82.883	41F-copy1	87.193
9V	98.548	9A	98.087	34	97.845	37	98.406	2	97.442	2	97.295	20	68.649									23B	29.333	35B	76.412	10C	82.783	22A-copy1	87.012
23F	98.548	9V	98.087	2	97.557	9A	98.261	17F	97.442	17F	97.295	29	65.428									41A	29.275	16A	76.271			22F-copy1	87.012
47A	98.548	41F	98.087	28A	97.557	15A	98.261	32A	97.442	32A	97.295	31	64.808									15A	29.267	47F	76.059			47A	86.937
24B	98.479	15F	97.951	47A	97.557	15F	98.261	32F	97.442	32F	97.295	47A	64.436									15F	29.267	35F	75.989			31-copy1	86.649
7C	98.34	32A	97.951	9A	97.557	9V	98.116	28F	97.442	28F	97.295	10C	64.312									20	28.936	13	75.847			25F	86.558
15B	98.34	32F	97.951	9V	97.557	41A	98.116	17A	97.295	17A	97.149	10A	63.941									14	28.93	29	74.105			38	86.558
15C	98.34	12A	97.951	37	97.557	32A	97.971	21	97.222	21	97.076	10B	63.941									10A	28.819	39	71.86			20	86.396
31	98.271	33A	97.951	31	97.414	32F	97.971	6A	97.222	6A	97.076	10F	63.941									7A	28.783	21	71.649			36	86.376
12A	98.271	33F	97.951	22A	97.414	28A	97.536	6B	97.222	6B	97.076	16A	49.332									7F	28.783	36	69.464			25A	86.376
46	98.271	35A	97.951	22F	97.414	28F	97.536	9A	97.149	9A	97.003											21	28.682	47A	48.173			35A	86.306
27	98.271	6B	97.814	8	97.414	22A	97.536	9V	97.149	9V	97.003											19A	28.552	48	45.504			33C	86.285
45	98.133	46	97.814	41A	97.27	22F	97.536	41F	97.149	41F	97.003											15B	28.45	15F	45.425			S. oralis subsp. tigurinus Az_3a	84.02
19B	97.856	6A	97.678	41F	97.126	21	97.246	23F	97.076	23F	96.93											15C	28.45	15A	45.295			43	83.65
7A	97.58	17A	96.995	32A	97.126	41F	97.246	41A	96.93	41A	96.784											10B	28.345	15B	45.036			17A-copy1	83.197
7F	97.51	34	96.995	32F	97.126	33C	96.957	33D	96.865	33D	96.713											10F	28.345	15C	45.036			48-copy1	82.598
21	97.51	31	96.995	21	96.552	2	96.667	11F	96.272	11F	96.126											10C	28.333	7A	45.013			10F	81.431
8	97.51	42	96.858	12B	96.552	27	96.522	8	96.126	8	95.98											12A	28.149	7F	45.013			10C	81.25
16F	97.51	28F	96.858	12F	96.408	47A	95.362	11D	93.86	11D	93.713											23A	28.143	32A	44.977			33B	66.847
9L	97.372	28A	96.721	44	96.408	12F	95.217	11A	93.713	11A	93.567											46	28.129	32F	44.977			35B	66.757
10C	97.372	8	96.585	12A	96.121	31	95.072	11B	93.64	11B	93.494											12B	28.079	14	44.689			35F	66.667
10F	97.372	2	96.448	46	96.121	44	95.072	11C	93.567	11C	93.421											12F	28.079	18A	44.539			29	66.576
11F	97.372	41A	96.448	27	95.259	12A	94.928	23B	93.494	23B	93.348											44	28.079	18F	44.137			33D	66.576
7B	97.303	27	96.038	19A	92.672	12B	94.928	19A	93.421	19A	93.275											11F	28.071	18B	44.013			13	66.215
40	97.303	19A	95.628	11A	91.919	46	94.928	19F	78.775	19F	78.629											2	28.069	18C	44.013			6B	66.034
29	97.234	23F	94.672	11D	91.919	19A	89.42	S. oralis subsp. tigurinus Az_3a	74.05	S. oralis subsp. tigurinus Az_3a	73.9											35C	27.932	22A	42.52			24F	66.034
9N	97.095	10A	94.536	18F	91.919	11C	88.986	36	73.742	36	73.596											42	27.932	22F	42.52			18B	65.944
48	97.026	10C	94.126	11B	91.667	11A	88.841	19B	72.575	19B	72.429											41F	27.888	41A	42.458			40	65.675
39	96.957	10F	94.126	11C	91.667	11D	88.696	19C	72.575	19C	72.429											35A	27.861	5	42.251			7B	65.583
19F	96.888	11B	94.126	10C	90.948	10C	88.116	13	72.356	13	72.21											28A	27.828	24B	41.848			19C	65.131
11A	96.68	11C	94.126	10F	90.948	10F	88.116	9N	72.356	9N	72.21											17F	27.805	8	41.847			24A	64.828
11D	96.68	23B	94.126	23B	90.909	23B	87.971	15B	72.21	15B	72.064											36	27.805	31	41.805			22A-copy2	64.328
18F	96.68	11A	93.989	15A	84.993	11B	86.441	15C	72.21	15C	72.064											28F	27.759	24A	41.678			22F-copy2	64.328
12B	96.68	11D	93.989	15F	84.848	18F	83.043	7B	72.137	7B	71.991											9N	27.741	45	41.678			18F	63.99
33A	96.549	18F	93.989	45	79.598	10A	77.826	40	72.137	40	71.991											24A	27.701	7C	41.617			18C	63.866
33F	96.549	37	93.989	4	79.023	10B	77.681	18F	72.137	18F	71.991											29	27.666	43	41.552			21-copy2	62.5
35C	96.549	7C	93.443	10B	75.718	7C	73.913	16F	72.137	16F	71.991											9L	27.596	7B	41.502			48-copy2	61.797
42	96.549	19C	93.443	10A	75.575	19C	73.913	23A	72.137	23A	71.991											9A	27.524	41F	41.27			17A-copy2	61.629
35B	96.48	35F	92.76	S. oralis subsp. tigurinus Az_3a	72.29	19B	73.913	16A	72.137	16A	71.991											9V	27.524	19B	41.226			17F	61.125
35A	96.48	47F	92.76	19B	71.717	15B	73.768	9L	72.064	9L	71.918											38	27.522	19C	41.226			7F	60.926
33C	96.48	15B	92.76	24A	71.429	15C	73.768	24B	72.064	24B	71.918											18B	27.406	24F	41.076			7A	60.849
15A	96.473	15C	92.623	15B	71.429	13	73.768	24F	72.064	24F	71.918											18C	27.406	40	40.831			41F-copy2	60.452
16A	96.473	24B	92.35	15C	71.429	4	73.768	18B	71.991	18B	71.845											47F	27.374	38	38.377			16A-copy2	51.174
28F	96.473	47A	90.574	5	70.996	16A	73.768	18C	71.991	18C	71.845											35F	27.304	25A	38.328			2	49.561
17F	96.411	10B	90.301	7B	70.996	36	73.768	18A	71.991	18A	71.845											11A	27.286	25F	38.328
36	96.404	24F	89.071	40	70.996	20	73.623	48	71.991	48	71.845											11D	27.286	11A	37.356
4	96.342	16A	86.202	16F	70.996	18B	73.623	24A	71.991	24A	71.845											24B-copy1	27.285	11D	37.356
10A	96.342	36	86.202	18B	70.851	18C	73.623	7A	71.845	7A	71.699											16F	27.254	19F	37.342
28A	96.335	23A	86.202	1	70.851	24A	73.478	7F	71.845	7F	71.699											31	27.248	11C	37.276
23A	96.204	19B	85.656	23A	70.851	24B	73.478	14	71.772	14	71.627											18F	27.197	6A	36.669
10B	96.135	24A	84.836	13	70.851	24F	73.478	7C	71.189	7C	71.043											4	27.167	27	36.46
1	96.127	5	83.88	20	70.851	9L	73.478	20	70.241	20	70.095											43	27.035	2	36.404
24F	96.058	29	83.197	3	70.851	9N	73.478															6A	27.031	11B	36.364
15F	95.989	1	83.197	19C	70.851	3	73.43															35B	26.928	11F	36.364
5	95.93	7B	82.923	18C	70.707	18A	73.333															13	26.923	44	36.159
6B	95.851	40	82.923	19F	70.707	16F	73.333															39	26.861	12A	36.098
35F	95.79	19F	82.923	18A	70.707	7A	73.333															6B	26.844	46	36.098
47F	95.79	39	82.65	14	70.707	7F	73.333															47A	26.826	12B	36.098
18A	95.781	16F	82.65	7F	70.707	19F	73.276															18A	26.816	12F	36.098
6A	95.781	18B	82.514	16A	70.707	14	73.188															48	26.816	6B	35.939
18B	95.505	18C	82.514	9N	70.707	48	73.043															19F	26.516	17A	35.404
18C	95.505	14	82.514	35F	70.707	7B	73.043															24F-copy1	26.42	19A	34.922
37	95.307	43	82.377	47F	70.707	40	73.043															45	26.346	9L	34.402
43	95.169	7A	82.104	7C	70.707	23A	73.043															40	26.344	16F	34.361
34	95.169	7F	82.104	24F	70.563	45	72.899															7C	26.28	23F	34.355
24A	94.962	18A	81.284	7A	70.563	47F	72.899															1	26.179	9N	34.279
17A	94.548	9L	79.645	36	70.563	35F	72.754															7B	26.011	23A	34.013
19A	92.877	9N	79.508	9L	70.563	5	72.609															25A	25.558	9A	34.011
23B	92.739	S. oralis subsp. tigurinus Az_3a	78.28	24B	70.418	29	71.884															25F	25.558	9V	34.011
11B	90.2	13	78.142	48	70.418	1	70.87															22A	25.35	28A	33.921
11C	90.062	20	78.142	43	68.831	S. oralis subsp. tigurinus Az_3a	74.78															22F	25.35	28F	33.858
3	81.356	3	77.869	39	68.687	39	70.198															17A	24.858	4	33.226
S. oralis subsp. tigurinus Az_3a	74.4	48	77.596	29	68.254	43	70.056															27	24.82	23B	32.209
25F	68.711	25A	71.487	25A	54.096	25A	55.747															34	24.793	17F	31.938
38	68.711	25F	71.487	25F	54.096	25F	55.747															5	23.361	1	31.191
25A	68.504	38	71.487	38	54.096	38	55.747															24F-copy2	17.49
																						24B-copy2	17.255
